# Supplementary material for: First Detection of Bluetongue Virus Type 3 in Poland in 2024—A Case Study in European Bison (Bison bonasus)
Source: Pathogens. 2025 Apr 12;14(4):377. doi: 10.3390/pathogens14040377 (PMC12030162; doi:10.3390/pathogens14040377)
Supplement: Supplementary file 1 [file pathogens-14-00377-s001.zip]

Archive with 1 entries (1 files):
- pathogens-3540620-supplementary.pdf
